# Supplementary material for: NRF2-regulated metabolic gene signature as a prognostic biomarker in non-small cell lung cancer
Source: Oncotarget. 2017 Jul 18;8(41):69847–62. doi: 10.18632/oncotarget.19349 (PMC5642521; doi:10.18632/oncotarget.19349)
Supplement: Supplementary file 2 [file oncotarget-08-69847-s002.xls]

## Sheet: Sheet1
List of down regulated genes in KEAP1 overexpression A549 cells (FC>1.5)
Gene symbol	Gene Name
AADAC	arylacetamide deacetylase
AATK	apoptosis-associated tyrosine kinase
ABCA1	ATP binding cassette subfamily A member 1
ABCC2	ATP binding cassette subfamily C member 2
ABCD3	ATP binding cassette subfamily D member 3
ABCG2	ATP binding cassette subfamily G member 2
ABHD14B	abhydrolase domain containing 14B
ABI2	abl-interactor 2
ACAT2	acetyl-CoA acetyltransferase 2
ACOT13	acyl-CoA thioesterase 13
ACSF2	acyl-CoA synthetase family member 2
ACYP1	acylphosphatase 1
ADD2	adducin 2
ADGRG1	adhesion G protein-coupled receptor G1
ADK	adenosine kinase
ADM	adrenomedullin
ADRB2	adrenoceptor beta 2
AGBL2	ATP/GTP binding protein-like 2
AHNAK	AHNAK nucleoprotein
AHR	aryl hydrocarbon receptor
AIP	aryl hydrocarbon receptor interacting protein
AKAP12	A-kinase anchoring protein 12
AKR1C1	aldo-keto reductase family 1, member C1
ALAS1	5'-aminolevulinate synthase 1
ALDH1A3	aldehyde dehydrogenase 1 family member A3
ALDH3A1	aldehyde dehydrogenase 3 family member A1
ALDH3B1	aldehyde dehydrogenase 3 family member B1
ALDH6A1	aldehyde dehydrogenase 6 family member A1
ALDOC	aldolase, fructose-bisphosphate C
ALPK1	alpha kinase 1
ALS2	ALS2, alsin Rho guanine nucleotide exchange factor
ALX1	ALX homeobox 1
AMN1	antagonist of mitotic exit network 1 homolog
ANG	angiogenin, ribonuclease, RNase A family, 5
ANKRD10	ankyrin repeat domain 10
ANKRD29	ankyrin repeat domain 29
ANKRD44	ankyrin repeat domain 44
ANP32E	acidic nuclear phosphoprotein 32 family member E
ANXA10	annexin A10
AOX1	aldehyde oxidase 1
AP1M2	adaptor related protein complex 1 mu 2 subunit
APLP1	amyloid beta precursor like protein 1
APOBEC3A_B	APOBEC3A and APOBEC3B deletion hybrid
APOBEC3B	apolipoprotein B mRNA editing enzyme catalytic polypeptide like 3B
AR	androgen receptor
ARHGAP11A	Rho GTPase activating protein 11A
ARHGAP17	Rho GTPase activating protein 17
ARHGAP22	Rho GTPase activating protein 22
ARHGAP29	Rho GTPase activating protein 29
ARHGEF26	Rho guanine nucleotide exchange factor 26
ARL6IP6	ADP ribosylation factor like GTPase 6 interacting protein 6
ARRB2	arrestin, beta 2
ASMTL	acetylserotonin O-methyltransferase-like
ASS1	argininosuccinate synthase 1
ATP5G3	ATP synthase, H+ transporting, mitochondrial Fo complex subunit C3
ATP6AP1L	ATPase H+ transporting accessory protein 1 like
ATP8B1	ATPase phospholipid transporting 8B1
AUH	AU RNA binding protein/enoyl-CoA hydratase
AVPI1	arginine vasopressin induced 1
BACE2	beta-site APP-cleaving enzyme 2
BAG3	BCL2 associated athanogene 3
BCL6	B-cell CLL/lymphoma 6
BHLHE41	basic helix-loop-helix family member e41
BIRC3	baculoviral IAP repeat containing 3
BLVRB	biliverdin reductase B
BMP6	bone morphogenetic protein 6
BNIP3	BCL2/adenovirus E1B 19kDa interacting protein 3
BTBD11	BTB domain containing 11
BZW1	basic leucine zipper and W2 domains 1
C10ORF10	chromosome 10 open reading frame 10
C10ORF54	chromosome 10 open reading frame 54
C10ORF90	chromosome 10 open reading frame 90
C11ORF54	chromosome 11 open reading frame 54
C11ORF86	chromosome 11 open reading frame 86
C14ORF93	chromosome 14 open reading frame 93
C16ORF45	chromosome 16 open reading frame 45
C16ORF74	chromosome 16 open reading frame 74
C1R	complement component 1, r subcomponent
C2ORF47	chromosome 2 open reading frame 47
C2ORF69	chromosome 2 open reading frame 69
C4ORF3	chromosome 4 open reading frame 3
C4ORF47	chromosome 4 open reading frame 47
C7ORF55-LUC7L2	C7orf55-LUC7L2 readthrough
C9ORF3	chromosome 9 open reading frame 3
CA12	carbonic anhydrase XII
CABYR	calcium binding tyrosine phosphorylation regulated
CAMK2D	calcium/calmodulin-dependent protein kinase II delta
CARD16	caspase recruitment domain family member 16
CARD19	caspase recruitment domain family member 19
CASP1	caspase 1
CASP8	caspase 8
CBX7	chromobox 7
CCDC68	coiled-coil domain containing 68
CCL20	C-C motif chemokine ligand 20
CCL26	C-C motif chemokine ligand 26
CCNA2	cyclin A2
CCNG2	cyclin G2
CCNYL1	cyclin Y like 1
CD44	CD44 molecule
CD47	CD47 molecule
CD55	CD55 molecule
CD68	CD68 molecule
CD9	CD9 molecule
CDADC1	cytidine and dCMP deaminase domain containing 1
CDC25C	cell division cycle 25C
CDCA7	cell division cycle associated 7
CDCP1	CUB domain containing protein 1
CDK18	cyclin-dependent kinase 18
CDK5RAP2	CDK5 regulatory subunit associated protein 2
CDKN2D	cyclin-dependent kinase inhibitor 2D
CDKN3	cyclin-dependent kinase inhibitor 3
CEP70	centrosomal protein 70kDa
CERS6	ceramide synthase 6
CFAP69	cilia and flagella associated protein 69
CFD	complement factor D
CFL2	cofilin 2
CFLAR	CASP8 and FADD like apoptosis regulator
CHD2	chromodomain helicase DNA binding protein 2
CHEK2	checkpoint kinase 2
CHMP1B	charged multivesicular body protein 1B
CITED2	Cbp/p300 interacting transactivator with Glu/Asp rich carboxy-terminal domain 2
CKAP2	cytoskeleton associated protein 2
CKB	creatine kinase, brain
CLDN11	claudin 11
CLDND2	claudin domain containing 2
CLEC2B	C-type lectin domain family 2 member B
CLIP4	CAP-Gly domain containing linker protein family member 4
CLK1	CDC like kinase 1
CNKSR3	CNKSR family member 3
CNOT6L	CCR4-NOT transcription complex subunit 6 like
COBL	cordon-bleu WH2 repeat protein
COL13A1	collagen type XIII alpha 1
COQ10B	coenzyme Q10B
CORO2A	coronin 2A
CPA4	carboxypeptidase A4
CPT1C	carnitine palmitoyltransferase 1C
CREBRF	CREB3 regulatory factor
CRLF2	cytokine receptor-like factor 2
CSTF3	cleavage stimulation factor, 3' pre-RNA, subunit 3
CTNNAL1	catenin alpha-like 1
CTSC	cathepsin C
CTSO	cathepsin O
CUTC	cutC copper transporter
CXADR	coxsackie virus and adenovirus receptor
CYBRD1	cytochrome b reductase 1
CYP20A1	cytochrome P450 family 20 subfamily A member 1
CYP4F11	cytochrome P450 family 4 subfamily F member 11
CYP4F3	cytochrome P450 family 4 subfamily F member 3
CYSTM1	cysteine rich transmembrane module containing 1
DAW1	dynein assembly factor with WD repeats 1
DCAF17	DDB1 and CUL4 associated factor 17
DCLK2	doublecortin like kinase 2
DHCR24	24-dehydrocholesterol reductase
DLL3	delta-like 3
DMC1	DNA meiotic recombinase 1
DMXL1	Dmx like 1
DNAAF3	dynein assembly factor 3
DOCK11	dedicator of cytokinesis 11
DSEL	dermatan sulfate epimerase-like
DST	dystonin
DSTYK	dual serine/threonine and tyrosine protein kinase
DUSP1	dual specificity phosphatase 1
DUSP5	dual specificity phosphatase 5
EBF1	early B-cell factor 1
ECHDC3	enoyl-CoA hydratase domain containing 3
EDIL3	EGF like repeats and discoidin domains 3
EFHD2	EF-hand domain family member D2
EGLN3	egl-9 family hypoxia-inducible factor 3
EID2B	EP300 interacting inhibitor of differentiation 2B
EID3	EP300 interacting inhibitor of differentiation 3
ELF3	E74 like ETS transcription factor 3
EMP1	epithelial membrane protein 1
ENO2	enolase 2
EOMES	eomesodermin
EPHA5	EPH receptor A5
EPS8	epidermal growth factor receptor pathway substrate 8
ERBIN	erbb2 interacting protein
ERRFI1	ERBB receptor feedback inhibitor 1
ETFB	electron transfer flavoprotein beta subunit
EVA1C	eva-1 homolog C
F2RL2	coagulation factor II thrombin receptor like 2
F8	coagulation factor VIII
FADS3	fatty acid desaturase 3
FAH	fumarylacetoacetate hydrolase
FAM102B	family with sequence similarity 102 member B
FAM107B	family with sequence similarity 107 member B
FAM126B	family with sequence similarity 126 member B
FAM129A	family with sequence similarity 129 member A
FAM131C	family with sequence similarity 131 member C
FAM162A	family with sequence similarity 162 member A
FAM195A	family with sequence similarity 195 member A
FAM20C	family with sequence similarity 20 member C
FAM213A	family with sequence similarity 213 member A
FAM216A	family with sequence similarity 216 member A
FAM24B	family with sequence similarity 24 member B
FAM46A	family with sequence similarity 46 member A
FAM46B	family with sequence similarity 46 member B
FAM69A	family with sequence similarity 69 member A
FAM72C	family with sequence similarity 72 member C
FAM8A1	family with sequence similarity 8 member A1
FANCI	Fanconi anemia complementation group I
FAT4	FAT atypical cadherin 4
FBLN1	fibulin 1
FBXL8	F-box and leucine-rich repeat protein 8
FBXO32	F-box protein 32
FBXO6	F-box protein 6
FDPS	farnesyl diphosphate synthase
FER1L4	fer-1 like family member 4, pseudogene
FGGY	FGGY carbohydrate kinase domain containing
FHL1	four and a half LIM domains 1
FMNL2	formin like 2
FOPNL	FGFR1OP N-terminal like
FOSL1	FOS like antigen 1
FOXL1	forkhead box L1
FUBP1	far upstream element binding protein 1
FUT11	fucosyltransferase 11 fucosyltransferase)
FZD7	frizzled class receptor 7
GAB2	GRB2 associated binding protein 2
GABRE	gamma-aminobutyric acid type A receptor epsilon subunit
GALNT12	polypeptide N-acetylgalactosaminyltransferase 12
GALNT13	polypeptide N-acetylgalactosaminyltransferase 13
GATS	GATS, stromal antigen 3 opposite strand
GBE1	glucan , branching enzyme 1
GCLC	glutamate-cysteine ligase catalytic subunit
GIT2	G protein-coupled receptor kinase interacting ArfGAP 2
GK	glycerol kinase
GLRX	glutaredoxin
GPAT3	glycerol-3-phosphate acyltransferase 3
GPD2	glycerol-3-phosphate dehydrogenase 2
GPI	glucose-6-phosphate isomerase
GPR155	G protein-coupled receptor 155
GPRC5A	G protein-coupled receptor class C group 5 member A
GRAMD1C	GRAM domain containing 1C
GREB1	growth regulation by estrogen in breast cancer 1
GREM1	gremlin 1, DAN family BMP antagonist
GRTP1	growth hormone regulated TBC protein 1
GSAP	gamma-secretase activating protein
GSTA4	glutathione S-transferase alpha 4
GTF3C3	general transcription factor IIIC subunit 3
GUCA1B	guanylate cyclase activator 1B
GUCY1B3	guanylate cyclase 1, soluble, beta 3
HAGH	hydroxyacylglutathione hydrolase
HBQ1	hemoglobin subunit theta 1
HCFC1R1	host cell factor C1 regulator 1
HECW2	HECT, C2 and WW domain containing E3 ubiquitin protein ligase 2
HERC4	HECT and RLD domain containing E3 ubiquitin protein ligase 4
HES7	hes family bHLH transcription factor 7
HHIPL2	HHIP like 2
HIBCH	3-hydroxyisobutyryl-CoA hydrolase
HILPDA	hypoxia inducible lipid droplet associated
HIP1	huntingtin interacting protein 1
HK1	hexokinase 1
HK2	hexokinase 2
HMG20B	high mobility group 20B
HMGA1	high mobility group AT-hook 1
HMMR	hyaluronan mediated motility receptor
HMOX1	heme oxygenase 1
HPCAL1	hippocalcin like 1
HPSE	heparanase
HSD17B14	hydroxysteroid dehydrogenase 14
HSPD1	heat shock protein family D member 1
HSPE1	heat shock protein family E member 1
HSPE1-MOB4	HSPE1-MOB4 readthrough
ID2	inhibitor of DNA binding 2, dominant negative helix-loop-helix protein
IDH1	isocitrate dehydrogenase 1
IDH2	isocitrate dehydrogenase 2 , mitochondrial
IFIT1	interferon induced protein with tetratricopeptide repeats 1
IFIT2	interferon induced protein with tetratricopeptide repeats 2
IGFBP1	insulin like growth factor binding protein 1
IGFBP3	insulin like growth factor binding protein 3
IGFBP6	insulin like growth factor binding protein 6
IMMP2L	inner mitochondrial membrane peptidase subunit 2
INHBB	inhibin beta B
INO80C	INO80 complex subunit C
INSIG1	insulin induced gene 1
INSIG2	insulin induced gene 2
IRS2	insulin receptor substrate 2
ISG20	interferon stimulated exonuclease gene 20kDa
ITGA4	integrin subunit alpha 4
ITGB3	integrin subunit beta 3
ITGB4	integrin subunit beta 4
ITGBL1	integrin subunit beta like 1
ITPR1	inositol 1,4,5-trisphosphate receptor type 1
JAK2	Janus kinase 2
KCNH2	potassium voltage-gated channel subfamily H member 2
KCTD18	potassium channel tetramerization domain containing 18
KCTD19	potassium channel tetramerization domain containing 19
KIAA1324	KIAA1324
KIAA1715	KIAA1715
KIF5C	kinesin family member 5C
KITLG	KIT ligand
KNSTRN	kinetochore-localized astrin/SPAG5 binding protein
KRT8	keratin 8, type II
KYNU	kynureninase
LACE1	lactation elevated 1
LAMA3	laminin subunit alpha 3
LAYN	layilin
LDLR	low density lipoprotein receptor
LEPR	leptin receptor
LETMD1	LETM1 domain containing 1
LGALS8	lectin, galactoside-binding, soluble, 8
LGR4	leucine-rich repeat containing G protein-coupled receptor 4
LIFR	leukemia inhibitory factor receptor alpha
LIMCH1	LIM and calponin homology domains 1
LIN7B	lin-7 homolog B, crumbs cell polarity complex component
LINC01588	long intergenic non-protein coding RNA 1588
LOC100129518	uncharacterized LOC100129518
LOC100506124	uncharacterized LOC100506124
LOC100653049	keratin, type I cuticular Ha4
LOC100996643	monofunctional C1-tetrahydrofolate synthase, mitochondrial-like
LOC101926958	uncharacterized LOC101926958
LOC101929031	uncharacterized LOC101929031
LOC399815	chromosome 10 open reading frame 88 pseudogene
LPCAT1	lysophosphatidylcholine acyltransferase 1
LPIN1	lipin 1
LRP8	LDL receptor related protein 8
LSM11	LSM11, U7 small nuclear RNA associated
LXN	latexin
LY6K	lymphocyte antigen 6 complex, locus K
LYPLAL1	lysophospholipase like 1
LYRM9	LYR motif containing 9
MAML3	mastermind like transcriptional coactivator 3
MAOA	monoamine oxidase A
MAP3K15	mitogen-activated protein kinase kinase kinase 15
MAPK3	mitogen-activated protein kinase 3
MAPT	microtubule associated protein tau
MARCH 7	membrane associated ring-CH-type finger 7
MARS2	methionyl-tRNA synthetase 2, mitochondrial
MEGF6	multiple EGF like domains 6
MESP1	mesoderm posterior bHLH transcription factor 1
MEST	mesoderm specific transcript
METTL5	methyltransferase like 5
METTL8	methyltransferase like 8
MFSD6	major facilitator superfamily domain containing 6
MICB	MHC class I polypeptide-related sequence B
MILR1	mast cell immunoglobulin-like receptor 1
MIR6756	microRNA 6756
MIR6805	microRNA 6805
MIR6883	microRNA 6883
MPI	mannose phosphate isomerase
MPP1	membrane protein, palmitoylated 1
MTHFD2L	methylenetetrahydrofolate dehydrogenase 2-like
MXD3	MAX dimerization protein 3
MXI1	MAX interactor 1, dimerization protein
MYLK	myosin light chain kinase
MYPN	myopalladin
NABP1	nucleic acid binding protein 1
NALCN	sodium leak channel, non-selective
NAMPT	nicotinamide phosphoribosyltransferase
NAP1L1	nucleosome assembly protein 1-like 1
NATD1	N-acetyltransferase domain containing 1
NBEAL1	neurobeachin like 1
NCAPD2	non-SMC condensin I complex subunit D2
NDRG1	N-myc downstream regulated 1
NDUFB3	NADH:ubiquinone oxidoreductase subunit B3
NDUFS1	NADH:ubiquinone oxidoreductase core subunit S1
NEDD4L	neural precursor cell expressed, developmentally down-regulated 4-like, E3 ubiquitin protein ligase
NEIL3	nei like DNA glycosylase 3
NEK2	NIMA related kinase 2
NEK6	NIMA related kinase 6
NEURL1B	neuralized E3 ubiquitin protein ligase 1B
NFASC	neurofascin
NFE2L2	nuclear factor, erythroid 2 like 2
NID2	nidogen 2
NIF3L1	NGG1 interacting factor 3 like 1
NIPAL3	NIPA like domain containing 3
NME3	NME/NM23 nucleoside diphosphate kinase 3
NMT2	N-myristoyltransferase 2
NOP58	NOP58 ribonucleoprotein
NOTCH3	notch 3
NPC1	Niemann-Pick disease, type C1
NPTX1	neuronal pentraxin I
NQO2	NADH dehydrogenase, quinone 2
NR0B1	nuclear receptor subfamily 0 group B member 1
NR2C1	nuclear receptor subfamily 2 group C member 1
NRCAM	neuronal cell adhesion molecule
NT5M	5',3'-nucleotidase, mitochondrial
NUDCD2	NudC domain containing 2
NUDT6	nudix hydrolase 6
NUDT7	nudix hydrolase 7
NUDT8	nudix hydrolase 8
NUPR2	nuclear protein 2, transcriptional regulator
OLA1	Obg-like ATPase 1
OLFM1	olfactomedin 1
OLFML2A	olfactomedin like 2A
OLFML2B	olfactomedin like 2B
ORC2	origin recognition complex subunit 2
OSBPL1A	oxysterol binding protein like 1A
OSGEPL1	O-sialoglycoprotein endopeptidase-like 1
OSMR	oncostatin M receptor
P3H2	prolyl 3-hydroxylase 2
PAM	peptidylglycine alpha-amidating monooxygenase
PAQR5	progestin and adipoQ receptor family member V
PAQR8	progestin and adipoQ receptor family member VIII
PARD6B	par-6 family cell polarity regulator beta
PC	pyruvate carboxylase
PCID2	PCI domain containing 2
PCYOX1L	prenylcysteine oxidase 1 like
PDE4B	phosphodiesterase 4B
PDE5A	phosphodiesterase 5A
PDK1	pyruvate dehydrogenase kinase 1
PDZK1IP1	PDZK1 interacting protein 1
PEAR1	platelet endothelial aggregation receptor 1
PFKFB4	6-phosphofructo-2-kinase/fructose-2,6-biphosphatase 4
PGAP1	post-GPI attachment to proteins 1
PGD	phosphogluconate dehydrogenase
PGK1	phosphoglycerate kinase 1
PHF21A	PHD finger protein 21A
PHF3	PHD finger protein 3
PHLDA1	pleckstrin homology like domain family A member 1
PHOSPHO2-KLHL23	PHOSPHO2-KLHL23 readthrough
PIGP	phosphatidylinositol glycan anchor biosynthesis class P
PIH1D1	PIH1 domain containing 1
PIM1	Pim-1 proto-oncogene, serine/threonine kinase
PIM2	Pim-2 proto-oncogene, serine/threonine kinase
PIR	pirin
PKD1L2	polycystin 1 like 2
PKP4	plakophilin 4
PLA2G16	phospholipase A2 group XVI
PLAT	plasminogen activator, tissue type
PLCG2	phospholipase C gamma 2
PLIN2	perilipin 2
PLK2	polo like kinase 2
PLSCR1	phospholipid scramblase 1
PMP22	peripheral myelin protein 22
PMS1	PMS1 homolog 1, mismatch repair system component
PNPLA3	patatin like phospholipase domain containing 3
PPFIBP2	PPFIA binding protein 2
PPIL3	peptidylprolyl isomerase like 3
PPL	periplakin
PPP1R3C	protein phosphatase 1 regulatory subunit 3C
PPP1R9A	protein phosphatase 1 regulatory subunit 9A
PPP3CA	protein phosphatase 3 catalytic subunit alpha
PPP4R4	protein phosphatase 4, regulatory subunit 4
PREX1	phosphatidylinositol-3,4,5-trisphosphate-dependent Rac exchange factor 1
PRKAG2	protein kinase AMP-activated non-catalytic subunit gamma 2
PRKAR2B	protein kinase cAMP-dependent type II regulatory subunit beta
PRKCH	protein kinase C eta
PRKRA	protein activator of interferon induced protein kinase EIF2AK2
PRR16	proline rich 16
PSCA	prostate stem cell antigen
PSMD14	proteasome 26S subunit, non-ATPase 14
PSMG4	proteasome assembly chaperone 4
PTCH1	patched 1
PTGER2	prostaglandin E receptor 2
PTGES	prostaglandin E synthase
PTGFR	prostaglandin F receptor
PTGR1	prostaglandin reductase 1
PTGR2	prostaglandin reductase 2
PTPRJ	protein tyrosine phosphatase, receptor type J
PTPRM	protein tyrosine phosphatase, receptor type M
PTTG3P	pituitary tumor-transforming 3, pseudogene
PXYLP1	2-phosphoxylose phosphatase 1
RAB26	RAB26, member RAS oncogene family
RAB38	RAB38, member RAS oncogene family
RAB6B	RAB6B, member RAS oncogene family
RAD52	RAD52 homolog, DNA repair protein
RALGPS2	Ral GEF with PH domain and SH3 binding motif 2
RARB	retinoic acid receptor beta
RASL11A	RAS like family 11 member A
RBMS1	RNA binding motif, single stranded interacting protein 1
RDM1	RAD52 motif containing 1
REEP2	receptor accessory protein 2
RGCC	regulator of cell cycle
RGMB	repulsive guidance molecule family member b
RIMKLA	ribosomal modification protein rimK-like family member A
RMI2	RecQ mediated genome instability 2
RNASE4	ribonuclease A family member 4
RND3	Rho family GTPase 3
RNF144B	ring finger protein 144B
RPP25	ribonuclease P/MRP 25kDa subunit
RPTOR	regulatory associated protein of MTOR, complex 1
RRAGD	Ras related GTP binding D
RUNX3	runt related transcription factor 3
S100A3	S100 calcium binding protein A3
S100A4	S100 calcium binding protein A4
SAP30	Sin3A associated protein 30kDa
SCD	stearoyl-CoA desaturase
SDPR	serum deprivation response
SEC14L1	SEC14 like lipid binding 1
SEL1L3	SEL1L family member 3
SELM	selenoprotein M
SEMA3A	semaphorin 3A
SEMA4B	semaphorin 4B
SERTAD2	SERTA domain containing 2
SESTD1	SEC14 and spectrin domain containing 1
SGOL2	shugoshin-like 2
SH2D5	SH2 domain containing 5
SH3BGR	SH3 domain binding glutamate rich protein
SH3GL3	SH3-domain GRB2-like 3
SHISA9	shisa family member 9
SIPA1L2	signal-induced proliferation-associated 1 like 2
SIX1	SIX homeobox 1
SKP2	S-phase kinase-associated protein 2, E3 ubiquitin protein ligase
SLC12A8	solute carrier family 12, member 8
SLC1A1	solute carrier family 1 member 1
SLC25A12	solute carrier family 25 , member 12
SLC25A36	solute carrier family 25 member 36
SLC27A5	solute carrier family 27 member 5
SLC2A12	solute carrier family 2 member 12
SLC2A14	solute carrier family 2 member 14
SLC44A2	solute carrier family 44 member 2
SLC48A1	solute carrier family 48 member 1
SLC5A3	solute carrier family 5 , member 3
SLC6A15	solute carrier family 6 member 15
SLC6A6	solute carrier family 6 , member 6
SLCO2B1	solute carrier organic anion transporter family member 2B1
SLCO4A1	solute carrier organic anion transporter family member 4A1
SLFN5	schlafen family member 5
SLX1A-SULT1A3	SLX1A-SULT1A3 readthrough
SMCO4	single-pass membrane protein with coiled-coil domains 4
SNAPC3	small nuclear RNA activating complex polypeptide 3
SNTA1	syntrophin alpha 1
SOCS3	suppressor of cytokine signaling 3
SORL1	sortilin-related receptor, L A repeats containing
SORT1	sortilin 1
SOX7	SRY-box 7
SOX9	SRY-box 9
SPAG4	sperm associated antigen 4
SPATS2L	spermatogenesis associated, serine rich 2 like
SPC24	SPC24, NDC80 kinetochore complex component
SPC25	SPC25, NDC80 kinetochore complex component
SPOCK3	sparc/osteonectin, cwcv and kazal-like domains proteoglycan 3
SPRY1	sprouty RTK signaling antagonist 1
SQSTM1	sequestosome 1
SRGN	serglycin
SRI	sorcin
SSB	Sjogren syndrome antigen B
ST6GALNAC3	ST6 -N-acetylgalactosaminide alpha-2,6-sialyltransferase 3
ST6GALNAC4	ST6 -N-acetylgalactosaminide alpha-2,6-sialyltransferase 4
STAT1	signal transducer and activator of transcription 1
STAT4	signal transducer and activator of transcription 4
STEAP1	six transmembrane epithelial antigen of the prostate 1
STK17B	serine/threonine kinase 17b
STRADB	STE20-related kinase adaptor beta
STXBP1	syntaxin binding protein 1
STXBP6	syntaxin binding protein 6
SUMO1	small ubiquitin-like modifier 1
SUSD3	sushi domain containing 3
SYNE3	spectrin repeat containing, nuclear envelope family member 3
TARID	TCF21 antisense RNA inducing promoter demethylation
TBC1D2	TBC1 domain family member 2
TBC1D8	TBC1 domain family member 8
TCEAL6	transcription elongation factor A like 6
TCEAL8	transcription elongation factor A like 8
TDRKH	tudor and KH domain containing
TFPI	tissue factor pathway inhibitor
TFPI2	tissue factor pathway inhibitor 2
THNSL1	threonine synthase like 1
THRB	thyroid hormone receptor, beta
TLE4	transducin like enhancer of split 4
TLK1	tousled like kinase 1
TM4SF1	transmembrane 4 L six family member 1
TMEM107	transmembrane protein 107
TMEM136	transmembrane protein 136
TMEM158	transmembrane protein 158
TMEM161B	transmembrane protein 161B
TMEM171	transmembrane protein 171
TMEM187	transmembrane protein 187
TMEM231	transmembrane protein 231
TMEM237	transmembrane protein 237
TMEM42	transmembrane protein 42
TMEM45A	transmembrane protein 45A
TMOD1	tropomodulin 1
TMPO	thymopoietin
TNFSF13B	tumor necrosis factor superfamily member 13b
TNNT1	troponin T1, slow skeletal type
TOB1	transducer of ERBB2, 1
TOX2	TOX high mobility group box family member 2
TP53TG3	TP53 target 3
TPPP3	tubulin polymerization-promoting protein family member 3
TRIM14	tripartite motif containing 14
TRIM22	tripartite motif containing 22
TROAP	trophinin associated protein
TSPAN7	tetraspanin 7
TTC30A	tetratricopeptide repeat domain 30A
TTC32	tetratricopeptide repeat domain 32
TTYH2	tweety family member 2
TXNDC16	thioredoxin domain containing 16
TXNRD1	thioredoxin reductase 1
TXNRD2	thioredoxin reductase 2
UBE2L6	ubiquitin conjugating enzyme E2L 6
UGCG	UDP-glucose ceramide glucosyltransferase
VEGFC	vascular endothelial growth factor C
VWA5A	von Willebrand factor A domain containing 5A
WBP2	WW domain binding protein 2
WBSCR27	Williams Beuren syndrome chromosome region 27
WDR12	WD repeat domain 12
WDR41	WD repeat domain 41
WDSUB1	WD repeat, sterile alpha motif and U-box domain containing 1
WISP2	WNT1 inducible signaling pathway protein 2
WNT5A	wingless-type MMTV integration site family member 5A
ZAK	sterile alpha motif and leucine zipper containing kinase AZK
ZC3H15	zinc finger CCCH-type containing 15
ZDHHC23	zinc finger DHHC-type containing 23
ZFP36	ZFP36 ring finger protein
ZG16B	zymogen granule protein 16B
ZMYND8	zinc finger MYND-type containing 8
ZNF25	zinc finger protein 25
ZNF287	zinc finger protein 287
ZNF436-AS1	ZNF436 antisense RNA 1
ZNF502	zinc finger protein 502
ZNF789	zinc finger protein 789
ZSCAN30	zinc finger and SCAN domain containing 30
