# Supplementary material for: NRF2-regulated metabolic gene signature as a prognostic biomarker in non-small cell lung cancer
Source: Oncotarget. 2017 Jul 18;8(41):69847–62. doi: 10.18632/oncotarget.19349 (PMC5642521; doi:10.18632/oncotarget.19349)
Supplement: Supplementary file 3 [file oncotarget-08-69847-s003.xls]

## Sheet: Sheet1
Functional annotation of KEAP1 overexpression microarray down regulated genes in A549 cells
GO_Biological Proceess (GO_BP)
Term	Count	PValue	Genes
GO:0044281~small molecule metabolic process	82	6.63137e-05	NAMPT, KYNU, SLC44A2, LDLR, PRKAG2, PGD, GPAT3, ACSF2, CKB, FAH, AUH, PRKAR2B, ALAS1, CD44, INSIG2, PTGES, HPSE, NT5M, HMOX1, DSEL, INSIG1, ACOT13, NDUFS1, AKR1C1, DHCR24, ALDH6A1, CA12, UGCG, STXBP1, LPIN1, PNPLA3, ALDH3B1, HAGH, AADAC, ADK, TXNRD1, SLC27A5, NDUFB3, GCLC, ASS1, PFKFB4, ALDOC, HK2, CERS6, HK1, ABCA1, ATP5G3, ALDH3A1, HMMR, PPP1R3C, PLIN2, LPCAT1, IDH2, ENO2, IDH1, ETFB, GLRX, PDK…
GO:0008285~negative regulation of cell proliferation	28	0.000130531	IGFBP6, SOX7, MXI1, P3H2, CD9, SPRY1, PTGES, CDKN2D, PRKRA, BCL6, NDRG1, RARB, FOSL1, DHCR24, PTPRJ, AR, PIM2, CDKN3, HMGA1, ADGRG1, VEGFC, ADM, NUPR2, RGCC, JAK2, PMP22, IGFBP3, TOB1
GO:0061621~canonical glycolysis	7	0.000148345	GPI, PFKFB4, ALDOC, ENO2, HK2, HK1, PGK1
GO:0055114~oxidation-reduction process	34	0.000474476	PAM, HSD17B14, PGD, EGLN3, ALDH3A1, P3H2, FAM213A, PIR, ALDH1A3, AKR1C1, DHCR24, GLRX, NQO2, GPD2, HHIPL2, ALDH6A1, MTHFD2L, PTGR1, PCYOX1L, PTGR2, SCD, MAOA, FADS3, F8, CYP4F11, CYP20A1, ALDH3B1, BLVRB, AOX1, CYBRD1, TXNRD2, CYP4F3, TXNRD1, STEAP1
GO:0006006~glucose metabolic process	13	0.000690653	SLC25A12, PDK1, GPI, IRS2, PPP1R3C, GBE1, PFKFB4, ALDOC, ENO2, HK2, HK1, PGK1, PC
GO:0007596~blood coagulation	29	0.00160358	F2RL2, ITGB3, CXADR, PRKAR2B, CD9, CD47, CD44, CFD, TFPI2, DOCK11, SRGN, PLAT, F8, PRKCH, HMG20B, CYP4F11, ITGA4, ITPR1, VEGFC, ARRB2, PLCG2, PDE5A, KIAA1715, MAPK3, TFPI, PHF21A, LRP8, GUCY1B3, JAK2
GO:0006094~gluconeogenesis	7	0.00318484	SLC25A12, GPD2, GPI, ALDOC, ENO2, PGK1, PC
GO:0044255~cellular lipid metabolic process	14	0.00327822	GPD2, SCD, PRKAG2, ABCA1, LPIN1, GPAT3, ACSF2, ALAS1, LPCAT1, PLIN2, ACOT13, IDH1, TXNRD1, GK
GO:0006468~protein phosphorylation	26	0.00349873	CDK18, ZAK, NEK2, FAM20C, PRKAG2, STK17B, CHEK2, STAT4, SQSTM1, PRKRA, CAMK2D, DCLK2, TLK1, RUNX3, PDK1, ALPK1, PIM1, PRKCH, STRADB, PIM2, PLK2, MAPK3, JAK2, IGFBP3, MYLK, NEK6
GO:0008637~apoptotic mitochondrial changes	5	0.00362118	IFIT2, GCLC, HK2, PIM2, NDUFS1
GO:0030850~prostate gland development	4	0.00408524	WNT5A, AR, SOX9, AHR
KEGG Pathway
Term	Count	PValue	Genes
hsa01200:Carbon metabolism	13	0.000259093	ALDH6A1, ALDOC, PGD, HK2, HK1, ACAT2, GPI, ENO2, IDH2, IDH1, HIBCH, PGK1, PC
hsa00010:Glycolysis / Gluconeogenesis	9	0.00137328	GPI, ALDOC, ALDH1A3, ENO2, HK2, HK1, PGK1, ALDH3B1, ALDH3A1
hsa01100:Metabolic pathways	57	0.00313453	NAMPT, KYNU, PGD, GPAT3, AUH, FAH, CKB, ST6GALNAC3, ALAS1, ST6GALNAC4, HPSE, NT5M, PTGES, NDUFS1, DHCR24, ALDH6A1, PGAP1, UGCG, LPIN1, PIGP, PNPLA3, ALDH3B1, NME3, ADK, SLC27A5, NDUFB3, GCLC, ASS1, ALDOC, CERS6, HK2, HK1, ACAT2, ATP5G3, ALDH3A1, LPCAT1, ALDH1A3, ENO2, IDH2, IDH1, GALNT12, GALNT13, MTHFD2L, PLA2G16, MAOA, FDPS, RIMKLA, GPI, GBE1, MPI, AOX1, PLCG2, CYP4F3, HIBCH, GK, PGK1, PC
hsa00350:Tyrosine metabolism	6	0.00508118	MAOA, ALDH1A3, AOX1, ALDH3B1, ALDH3A1, FAH
hsa00360:Phenylalanine metabolism	4	0.0164508	MAOA, ALDH1A3, ALDH3B1, ALDH3A1
hsa00410:beta-Alanine metabolism	5	0.0171765	ALDH6A1, ALDH1A3, HIBCH, ALDH3B1, ALDH3A1
hsa00051:Fructose and mannose metabolism	5	0.019143	MPI, PFKFB4, ALDOC, HK2, HK1
hsa00982:Drug metabolism - cytochrome P450	6	0.0207048	GSTA4, MAOA, ALDH1A3, AOX1, ALDH3B1, ALDH3A1
hsa01230:Biosynthesis of amino acids	7	0.0326118	ASS1, ALDOC, ENO2, IDH2, IDH1, PGK1, PC
hsa00340:Histidine metabolism	4	0.0371644	MAOA, ALDH1A3, ALDH3B1, ALDH3A1
hsa04066:HIF-1 signaling pathway	8	0.0398054	PDK1, PLCG2, MAPK3, EGLN3, ENO2, CAMK2D, HK2, HK1
hsa04152:AMPK signaling pathway	9	0.0411852	CPT1C, IRS2, PFKFB4, LEPR, SCD, PRKAG2, STRADB, CCNA2, RPTOR
hsa01130:Biosynthesis of antibiotics	13	0.0441995	ASS1, ALDOC, PGD, HK2, FDPS, HK1, ACAT2, GPI, NME3, ENO2, IDH2, IDH1, PGK1
