# Supplementary material for: NRF2-regulated metabolic gene signature as a prognostic biomarker in non-small cell lung cancer
Source: Oncotarget. 2017 Jul 18;8(41):69847–62. doi: 10.18632/oncotarget.19349 (PMC5642521; doi:10.18632/oncotarget.19349)
Supplement: Supplementary file 4 [file oncotarget-08-69847-s004.xls]

## Sheet: Sheet1
List of down regulated genes in NRF2 KD A549 cells (FC>1.5)
Gene symbol	Gene Name
AADAC	arylacetamide deacetylase
ABCA1	ATP binding cassette subfamily A member 1
ABCC2	ATP binding cassette subfamily C member 2
ABCG2	ATP binding cassette subfamily G member 2
ABHD14B	abhydrolase domain containing 14B
ABHD4	abhydrolase domain containing 4
ABI2	abl-interactor 2
ACACA	acetyl-CoA carboxylase alpha
ACKR3	atypical chemokine receptor 3
ACOT13	acyl-CoA thioesterase 13
ADAM23	ADAM metallopeptidase domain 23
ADAMTS1	ADAM metallopeptidase with thrombospondin type 1 motif 1
ADCK3	aarF domain containing kinase 3
ADGRG1	adhesion G protein-coupled receptor G1
ADRB2	adrenoceptor beta 2
AGTR1	angiotensin II receptor type 1
AHCYL1	adenosylhomocysteinase like 1
AHI1	Abelson helper integration site 1
AKR1C1	aldo-keto reductase family 1, member C1
AKR1C2	aldo-keto reductase family 1, member C2
AKR1C3	aldo-keto reductase family 1, member C3
AKR1C4	aldo-keto reductase family 1, member C4
ALDH3A1	aldehyde dehydrogenase 3 family member A1
ALDH3B1	aldehyde dehydrogenase 3 family member B1
ALDH6A1	aldehyde dehydrogenase 6 family member A1
ALDOC	aldolase, fructose-bisphosphate C
ALPK1	alpha kinase 1
ALX1	ALX homeobox 1
AMBP	alpha-1-microglobulin/bikunin precursor
AMY1A	amylase, alpha 1A
ANKH	ANKH inorganic pyrophosphate transport regulator
ANKRD10	ankyrin repeat domain 10
ANKRD29	ankyrin repeat domain 29
ANXA10	annexin A10
AOX1	aldehyde oxidase 1
APITD1-CORT	APITD1-CORT readthrough
AR	androgen receptor
ARHGAP11A	Rho GTPase activating protein 11A
ARHGDIB	Rho GDP dissociation inhibitor beta
ARHGEF26	Rho guanine nucleotide exchange factor 26
ARHGEF6	Rac/Cdc42 guanine nucleotide exchange factor 6
ARL17A	ADP ribosylation factor like GTPase 17A
ARNTL2	aryl hydrocarbon receptor nuclear translocator like 2
ASF1A	anti-silencing function 1A histone chaperone
ASPH	aspartate beta-hydroxylase
ATG4A	autophagy related 4A cysteine peptidase
ATP2B1	ATPase plasma membrane Ca2+ transporting 1
ATP5G1	ATP synthase, H+ transporting, mitochondrial Fo complex subunit C1
AZIN2	antizyme inhibitor 2
BCCIP	BRCA2 and CDKN1A interacting protein
BCL6	B-cell CLL/lymphoma 6
BDNF	brain-derived neurotrophic factor
BHLHE41	basic helix-loop-helix family member e41
BLMH	bleomycin hydrolase
BMP6	bone morphogenetic protein 6
BNC2	basonuclin 2
BTBD11	BTB domain containing 11
C10ORF90	chromosome 10 open reading frame 90
C11ORF86	chromosome 11 open reading frame 86
C17ORF96	chromosome 17 open reading frame 96
C1R	complement component 1, r subcomponent
C1S	complement component 1, s subcomponent
C3ORF14	chromosome 3 open reading frame 14
C4ORF47	chromosome 4 open reading frame 47
C5ORF45	chromosome 5 open reading frame 45
C7ORF55-LUC7L2	C7orf55-LUC7L2 readthrough
C9ORF116	chromosome 9 open reading frame 116
C9ORF72	chromosome 9 open reading frame 72
CABYR	calcium binding tyrosine phosphorylation regulated
CAPN5	calpain 5
CARD16	caspase recruitment domain family member 16
CASP1	caspase 1
CASP10	caspase 10
CASP4	caspase 4
CASP8	caspase 8
CATSPER1	cation channel sperm associated 1
CCBE1	collagen and calcium binding EGF domains 1
CCDC102B	coiled-coil domain containing 102B
CCDC22	coiled-coil domain containing 22
CCDC28A	coiled-coil domain containing 28A
CCDC34	coiled-coil domain containing 34
CCDC58	coiled-coil domain containing 58
CCDC80	coiled-coil domain containing 80
CCL26	C-C motif chemokine ligand 26
CCNYL1	cyclin Y like 1
CD55	CD55 molecule
CD68	CD68 molecule
CDC14B	cell division cycle 14B
CDK5RAP2	CDK5 regulatory subunit associated protein 2
CDT1	chromatin licensing and DNA replication factor 1
CENPN	centromere protein N
CENPP	centromere protein P
CEP290	centrosomal protein 290kDa
CFH	complement factor H
CHD2	chromodomain helicase DNA binding protein 2
CHST1	carbohydrate sulfotransferase 1
CIAO1	cytosolic iron-sulfur assembly component 1
CKAP2	cytoskeleton associated protein 2
CLDN11	claudin 11
CLDND2	claudin domain containing 2
CLU	clusterin
CNKSR3	CNKSR family member 3
COL12A1	collagen type XII alpha 1
COL6A1	collagen type VI alpha 1
COPS7A	COP9 signalosome subunit 7A
CPD	carboxypeptidase D
CREB3L2	cAMP responsive element binding protein 3-like 2
CREG1	cellular repressor of E1A stimulated genes 1
CRISPLD2	cysteine rich secretory protein LCCL domain containing 2
CRLF2	cytokine receptor-like factor 2
CTSB	cathepsin B
CTSC	cathepsin C
CTSD	cathepsin D
CTSL	cathepsin L
CXXC5	CXXC finger protein 5
CYP1B1	cytochrome P450 family 1 subfamily B member 1
CYP4F11	cytochrome P450 family 4 subfamily F member 11
CYP4F3	cytochrome P450 family 4 subfamily F member 3
DAW1	dynein assembly factor with WD repeats 1
DCAF16	DDB1 and CUL4 associated factor 16
DCUN1D4	defective in cullin neddylation 1 domain containing 4
DDIT4	DNA damage inducible transcript 4
DDX19B	DEAD-box helicase 19B
DEPTOR	DEP domain containing MTOR-interacting protein
DHRS11	dehydrogenase/reductase member 11
DHX8	DEAH-box helicase 8
DMXL1	Dmx like 1
DNAJB4	DnaJ heat shock protein family member B4
DNAJC12	DnaJ heat shock protein family member C12
DOCK11	dedicator of cytokinesis 11
DPYSL4	dihydropyrimidinase like 4
DSEL	dermatan sulfate epimerase-like
DSTYK	dual serine/threonine and tyrosine protein kinase
DTX4	deltex 4, E3 ubiquitin ligase
DUSP3	dual specificity phosphatase 3
DUSP5	dual specificity phosphatase 5
EBF1	early B-cell factor 1
EEF2	eukaryotic translation elongation factor 2
EFEMP1	EGF containing fibulin-like extracellular matrix protein 1
EFHD2	EF-hand domain family member D2
EFNB2	ephrin-B2
EID3	EP300 interacting inhibitor of differentiation 3
ELOVL6	ELOVL fatty acid elongase 6
EMP1	epithelial membrane protein 1
EPHX2	epoxide hydrolase 2
EXOC4	exocyst complex component 4
EYA4	EYA transcriptional coactivator and phosphatase 4
EZH1	enhancer of zeste 1 polycomb repressive complex 2 subunit
F2RL2	coagulation factor II thrombin receptor like 2
F8	coagulation factor VIII
FAM102B	family with sequence similarity 102 member B
FAM129A	family with sequence similarity 129 member A
FAM13A	family with sequence similarity 13 member A
FAM162A	family with sequence similarity 162 member A
FAM187A	family with sequence similarity 187 member A
FAM216A	family with sequence similarity 216 member A
FAM229B	family with sequence similarity 229 member B
FAM234B	family with sequence similarity 234 member B
FAM24B	family with sequence similarity 24 member B
FAM46A	family with sequence similarity 46 member A
FAM69A	family with sequence similarity 69 member A
FAM72C	family with sequence similarity 72 member C
FAR2	fatty acyl-CoA reductase 2
FBN1	fibrillin 1
FBXL20	F-box and leucine-rich repeat protein 20
FBXO32	F-box protein 32
FHL1	four and a half LIM domains 1
FMNL1	formin like 1
FN1	fibronectin 1
FOPNL	FGFR1OP N-terminal like
FOXN3	forkhead box N3
FOXO1	forkhead box O1
FRAT1	frequently rearranged in advanced T-cell lymphomas 1
FTH1	ferritin, heavy polypeptide 1
FTL	ferritin, light polypeptide
FUBP1	far upstream element binding protein 1
FZD7	frizzled class receptor 7
G0S2	G0/G1 switch 2
GABRA5	gamma-aminobutyric acid type A receptor alpha5 subunit
GABRB3	gamma-aminobutyric acid type A receptor beta3 subunit
GABRE	gamma-aminobutyric acid type A receptor epsilon subunit
GATS	GATS, stromal antigen 3 opposite strand
GBE1	glucan , branching enzyme 1
GCAT	glycine C-acetyltransferase
GCLC	glutamate-cysteine ligase catalytic subunit
GCLM	glutamate-cysteine ligase modifier subunit
GFPT2	glutamine-fructose-6-phosphate transaminase 2
GIT2	G protein-coupled receptor kinase interacting ArfGAP 2
GK	glycerol kinase
GLA	galactosidase alpha
GLUD1	glutamate dehydrogenase 1
GPAT3	glycerol-3-phosphate acyltransferase 3
GPR160	G protein-coupled receptor 160
GPRC5A	G protein-coupled receptor class C group 5 member A
GREB1	growth regulation by estrogen in breast cancer 1
GSR	glutathione reductase
GTDC1	glycosyltransferase like domain containing 1
GTF3C3	general transcription factor IIIC subunit 3
GUCY1B3	guanylate cyclase 1, soluble, beta 3
HAND2	heart and neural crest derivatives expressed 2
HHIPL2	HHIP like 2
HIF1A	hypoxia inducible factor 1 alpha subunit
HIST1H1C	histone cluster 1, H1c
HIST1H2BK	histone cluster 1, H2bk
HK2	hexokinase 2
HLA-B	major histocompatibility complex, class I, B
HMCN1	hemicentin 1
HMGA1	high mobility group AT-hook 1
HMOX1	heme oxygenase 1
HOXB3	homeobox B3
HPSE	heparanase
HSPB8	heat shock protein family B member 8
HSPD1	heat shock protein family D member 1
HSPE1	heat shock protein family E member 1
HSPE1-MOB4	HSPE1-MOB4 readthrough
ID2	inhibitor of DNA binding 2, dominant negative helix-loop-helix protein
IL23A	interleukin 23 subunit alpha
IL6	interleukin 6
IMMP2L	inner mitochondrial membrane peptidase subunit 2
INSIG1	insulin induced gene 1
INSR	insulin receptor
INTS10	integrator complex subunit 10
IRS2	insulin receptor substrate 2
ITGA4	integrin subunit alpha 4
ITGB3	integrin subunit beta 3
ITPR2	inositol 1,4,5-trisphosphate receptor, type 2
JAK2	Janus kinase 2
JMY	junction mediating and regulatory protein, p53 cofactor
KCNK1	potassium two pore domain channel subfamily K member 1
KDM3A	lysine demethylase 3A
KIAA1211L	KIAA1211-like
KIAA1324	KIAA1324
KIF5C	kinesin family member 5C
KITLG	KIT ligand
KLF9	Kruppel-like factor 9
KRT15	keratin 15, type I
KRT8	keratin 8, type II
KRT81	keratin 81, type II
KYNU	kynureninase
L1CAM	L1 cell adhesion molecule
LACE1	lactation elevated 1
LACTB	lactamase beta
LAMA3	laminin subunit alpha 3
LAMB3	laminin subunit beta 3
LAYN	layilin
LCA5	Leber congenital amaurosis 5
LIFR	leukemia inhibitory factor receptor alpha
LIMCH1	LIM and calponin homology domains 1
LIN7B	lin-7 homolog B, crumbs cell polarity complex component
LIPT1	lipoyltransferase 1
LOC100507577	uncharacterized LOC100507577
LOC399815	chromosome 10 open reading frame 88 pseudogene
LOXL1	lysyl oxidase like 1
LPCAT2	lysophosphatidylcholine acyltransferase 2
LRP12	LDL receptor related protein 12
LRP4	LDL receptor related protein 4
LRP8	LDL receptor related protein 8
LUC7L3	LUC7-like 3 pre-mRNA splicing factor
LXN	latexin
LYRM1	LYR motif containing 1
LYRM9	LYR motif containing 9
LZTFL1	leucine zipper transcription factor like 1
MAOA	monoamine oxidase A
MAP1LC3BP1	microtubule associated protein 1 light chain 3 beta pseudogene 1
MAP2	microtubule associated protein 2
MAP3K14	mitogen-activated protein kinase kinase kinase 14
MARCH 3	membrane associated ring-CH-type finger 3
MARK1	microtubule affinity regulating kinase 1
MBNL1	muscleblind like splicing regulator 1
MED30	mediator complex subunit 30
MEGF6	multiple EGF like domains 6
METTL7B	methyltransferase like 7B
MILR1	mast cell immunoglobulin-like receptor 1
MIR4680	microRNA 4680
MIR7114	microRNA 7114
MLF1	myeloid leukemia factor 1
MMD	monocyte to macrophage differentiation-associated
MMP2	matrix metallopeptidase 2
MPC1	mitochondrial pyruvate carrier 1
MPI	mannose phosphate isomerase
MRPL10	mitochondrial ribosomal protein L10
MRPL45	mitochondrial ribosomal protein L45
MRPS33	mitochondrial ribosomal protein S33
MTHFD2L	methylenetetrahydrofolate dehydrogenase 2-like
MXI1	MAX interactor 1, dimerization protein
NAMPT	nicotinamide phosphoribosyltransferase
NAP1L5	nucleosome assembly protein 1-like 5
NATD1	N-acetyltransferase domain containing 1
NBR1	neighbor of BRCA1 gene 1
NBR2	neighbor of BRCA1 gene 2
NDRG1	N-myc downstream regulated 1
NDUFAB1	NADH:ubiquinone oxidoreductase subunit AB1
NEIL3	nei like DNA glycosylase 3
NEK6	NIMA related kinase 6
NETO2	neuropilin and tolloid like 2
NFASC	neurofascin
NFE2L2	nuclear factor, erythroid 2 like 2
NID2	nidogen 2
NIP7	NIP7, nucleolar pre-rRNA processing protein
NLE1	notchless homolog 1
NOB1	NIN1/RPN12 binding protein 1 homolog
NOTCH3	notch 3
NPC1	Niemann-Pick disease, type C1
NQO1	NADH dehydrogenase, quinone 1
NQO2	NADH dehydrogenase, quinone 2
NR0B1	nuclear receptor subfamily 0 group B member 1
NRCAM	neuronal cell adhesion molecule
NRP2	neuropilin 2
NUB1	negative regulator of ubiquitin-like proteins 1
OLFM1	olfactomedin 1
OMA1	OMA1 zinc metallopeptidase
OSBPL2	oxysterol binding protein like 2
OSGIN1	oxidative stress induced growth inhibitor 1
OSMR	oncostatin M receptor
PAAF1	proteasomal ATPase associated factor 1
PAG1	phosphoprotein membrane anchor with glycosphingolipid microdomains 1
PAPPA	pregnancy-associated plasma protein A, pappalysin 1
PCOLCE2	procollagen C-endopeptidase enhancer 2
PCYOX1L	prenylcysteine oxidase 1 like
PDE5A	phosphodiesterase 5A
PDK1	pyruvate dehydrogenase kinase 1
PDPR	pyruvate dehydrogenase phosphatase regulatory subunit
PDZK1IP1	PDZK1 interacting protein 1
PELI2	pellino E3 ubiquitin protein ligase family member 2
PGBD4	piggyBac transposable element derived 4
PGD	phosphogluconate dehydrogenase
PHEX	phosphate regulating endopeptidase homolog, X-linked
PHF3	PHD finger protein 3
PIGP	phosphatidylinositol glycan anchor biosynthesis class P
PINK1	PTEN induced putative kinase 1
PIR	pirin
PLA2G4A	phospholipase A2 group IVA
PLEKHG4	pleckstrin homology and RhoGEF domain containing G4
PLK2	polo like kinase 2
PLSCR1	phospholipid scramblase 1
PLSCR4	phospholipid scramblase 4
PNPLA3	patatin like phospholipase domain containing 3
POPDC3	popeye domain containing 3
PPIF	peptidylprolyl isomerase F
PPP1R3C	protein phosphatase 1 regulatory subunit 3C
PRADC1	protease-associated domain containing 1
PRAMEF1	PRAME family member 1
PREX1	phosphatidylinositol-3,4,5-trisphosphate-dependent Rac exchange factor 1
PRKCH	protein kinase C eta
PRR16	proline rich 16
PSCA	prostate stem cell antigen
PSMB9	proteasome subunit beta 9
PSMG4	proteasome assembly chaperone 4
PSTK	phosphoseryl-tRNA kinase
PTCH1	patched 1
PTGER2	prostaglandin E receptor 2
PTGES	prostaglandin E synthase
PTGFR	prostaglandin F receptor
PTGR1	prostaglandin reductase 1
PTPRJ	protein tyrosine phosphatase, receptor type J
PTPRN2	protein tyrosine phosphatase, receptor type N2
RAD52	RAD52 homolog, DNA repair protein
RARB	retinoic acid receptor beta
RASL11A	RAS like family 11 member A
RBL2	retinoblastoma-like 2
RDM1	RAD52 motif containing 1
REPS2	RALBP1 associated Eps domain containing 2
RGMB	repulsive guidance molecule family member b
RHEB	Ras homolog enriched in brain
RHOD	ras homolog family member D
RIMKLA	ribosomal modification protein rimK-like family member A
RMI2	RecQ mediated genome instability 2
RND3	Rho family GTPase 3
ROBO1	roundabout guidance receptor 1
RPS6KA5	ribosomal protein S6 kinase A5
RPSAP9	ribosomal protein SA pseudogene 9
RUNX3	runt related transcription factor 3
S100A3	S100 calcium binding protein A3
S100A4	S100 calcium binding protein A4
SAMD5	sterile alpha motif domain containing 5
SCARNA14	small Cajal body-specific RNA 14
SCP2	sterol carrier protein 2
SCPEP1	serine carboxypeptidase 1
SDPR	serum deprivation response
SEL1L3	SEL1L family member 3
SELM	selenoprotein M
SEMA3E	semaphorin 3E
SGK494	uncharacterized serine/threonine-protein kinase SgK494
SH3BGR	SH3 domain binding glutamate rich protein
SH3GL3	SH3-domain GRB2-like 3
SH3RF3	SH3 domain containing ring finger 3
SH3YL1	SH3 and SYLF domain containing 1
SHISA9	shisa family member 9
SIPA1L2	signal-induced proliferation-associated 1 like 2
SIX1	SIX homeobox 1
SLC12A8	solute carrier family 12, member 8
SLC27A5	solute carrier family 27 member 5
SLC2A12	solute carrier family 2 member 12
SLC39A8	solute carrier family 39 member 8
SLC3A2	solute carrier family 3 member 2
SLC48A1	solute carrier family 48 member 1
SLC6A15	solute carrier family 6 member 15
SLC8A1	solute carrier family 8 member A1
SLCO2B1	solute carrier organic anion transporter family member 2B1
SLFN5	schlafen family member 5
SLX1A-SULT1A3	SLX1A-SULT1A3 readthrough
SNORA12	small nucleolar RNA, H/ACA box 12
SNORA30	small nucleolar RNA, H/ACA box 30
SNTB1	syntrophin beta 1
SNTB2	syntrophin beta 2
SORCS2	sortilin related VPS10 domain containing receptor 2
SOX7	SRY-box 7
SPAG4	sperm associated antigen 4
SPANXA1	sperm protein associated with the nucleus, X-linked, family member A1
SPANXB1	SPANX family member B1
SPATS2L	spermatogenesis associated, serine rich 2 like
SPP1	secreted phosphoprotein 1
SQSTM1	sequestosome 1
SRC	SRC proto-oncogene, non-receptor tyrosine kinase
SRGN	serglycin
ST6GALNAC3	ST6 -N-acetylgalactosaminide alpha-2,6-sialyltransferase 3
STXBP6	syntaxin binding protein 6
STYK1	serine/threonine/tyrosine kinase 1
SYNDIG1	synapse differentiation inducing 1
TACR1	tachykinin receptor 1
TAF1A	TATA-box binding protein associated factor, RNA polymerase I subunit A
TBC1D4	TBC1 domain family member 4
TBC1D8	TBC1 domain family member 8
TBX3	T-box 3
TERF2	telomeric repeat binding factor 2
TESC	tescalcin
TFDP2	transcription factor Dp-2
TFPI	tissue factor pathway inhibitor
TGM2	transglutaminase 2
THBS1	thrombospondin 1
THNSL1	threonine synthase like 1
THRB	thyroid hormone receptor, beta
TKT	transketolase
TM4SF19-TCTEX1D2	TM4SF19-TCTEX1D2 readthrough
TMEFF2	transmembrane protein with EGF like and two follistatin like domains 2
TMEM101	transmembrane protein 101
TMEM158	transmembrane protein 158
TMEM231	transmembrane protein 231
TMEM261	transmembrane protein 261
TMEM45A	transmembrane protein 45A
TMOD1	tropomodulin 1
TNFRSF1A	tumor necrosis factor receptor superfamily member 1A
TNFRSF9	tumor necrosis factor receptor superfamily member 9
TNFSF13B	tumor necrosis factor superfamily member 13b
TOB1	transducer of ERBB2, 1
TOP2A	topoisomerase II alpha
TOX2	TOX high mobility group box family member 2
TPK1	thiamin pyrophosphokinase 1
TPPP3	tubulin polymerization-promoting protein family member 3
TRMT1L	tRNA methyltransferase 1 like
TSPAN7	tetraspanin 7
TTLL1	tubulin tyrosine ligase like 1
TUSC3	tumor suppressor candidate 3
TXNRD1	thioredoxin reductase 1
UAP1	UDP-N-acetylglucosamine pyrophosphorylase 1
UBN2	ubinuclein 2
UFL1	UFM1-specific ligase 1
UTP4	UTP4, small subunit processome component
UTP6	UTP6, small subunit processome component
VEGFC	vascular endothelial growth factor C
VLDLR	very low density lipoprotein receptor
VPS4A	vacuolar protein sorting 4 homolog A
VWA5A	von Willebrand factor A domain containing 5A
WBSCR27	Williams Beuren syndrome chromosome region 27
WNT5B	wingless-type MMTV integration site family member 5B
ZEB1-AS1	ZEB1 antisense RNA 1
ZEB2	zinc finger E-box binding homeobox 2
ZFAND5	zinc finger AN1-type containing 5
ZMYND8	zinc finger MYND-type containing 8
ZNF22	zinc finger protein 22
ZNF330	zinc finger protein 330
ZNF436-AS1	ZNF436 antisense RNA 1
ZNF789	zinc finger protein 789
ZNF83	zinc finger protein 83
ZNF830	zinc finger protein 830
ZNHIT3	zinc finger HIT-type containing 3
ZSCAN31	zinc finger and SCAN domain containing 31
