# Supplementary material for: NRF2-regulated metabolic gene signature as a prognostic biomarker in non-small cell lung cancer
Source: Oncotarget. 2017 Jul 18;8(41):69847–62. doi: 10.18632/oncotarget.19349 (PMC5642521; doi:10.18632/oncotarget.19349)
Supplement: Supplementary file 5 [file oncotarget-08-69847-s005.xls]

## Sheet: Sheet1
Functional annotation of NRF2 KD microarray down regulated genes in A549 cells
GO_Biological Proceess (GO_BP)
Term	Count	PValue	Genes
GO:0055114~oxidation-reduction process	33	1.29435e-05	CYP1B1, GLUD1, PGD, OSGIN1, FTH1, ALDH3A1, AKR1C3, FAR2, AKR1C2, GSR, AKR1C4, PIR, CREG1, KDM3A, ASPH, NQO1, LOXL1, AKR1C1, NQO2, HHIPL2, PDPR, ALDH6A1, MTHFD2L, PTGR1, PCYOX1L, MAOA, DHRS11, F8, CYP4F11, ALDH3B1, AOX1, CYP4F3, TXNRD1
GO:0035987~endodermal cell differentiation	7	4.03592e-05	LAMB3, LAMA3, COL12A1, COL6A1, ITGA4, MMP2, FN1
GO:0071395~cellular response to jasmonic acid stimulus	4	5.77187e-05	AKR1C3, AKR1C2, AKR1C4, AKR1C1
GO:0043123~positive regulation of I-kappaB kinase/NF-kappaB signaling	14	0.00011878	S100A4, CASP10, TNFRSF1A, PLK2, HMOX1, CASP8, PINK1, PELI2, CCDC22, TMEM101, CXXC5, CASP1, MAP3K14, NEK6
GO:0030198~extracellular matrix organization	20	0.000250113	FBN1, EFEMP1, CCDC80, ITGA4, NID2, ITGB3, MMP2, CTSL, LAMB3, LAMA3, CRISPLD2, COL12A1, CTSD, COL6A1, CTSB, THBS1, LOXL1, LRP4, SPP1, FN1
GO:0008284~positive regulation of cell proliferation	25	0.000468158	NAMPT, AR, IL6, IRS2, TBC1D8, TBX3, OSMR, EFEMP1, CLU, LIFR, PTGFR, ALDH3A1, AKR1C3, UFL1, CIAO1, AKR1C2, VEGFC, ADRB2, PLA2G4A, TNFSF13B, PRAMEF1, JAK2, RARB, INSR, FN1
GO:0044281~small molecule metabolic process	64	0.000630062	NAMPT, KYNU, PSTK, PGD, NDUFAB1, GPAT3, AKR1C3, TPK1, FAR2, GSR, AKR1C4, PTGES, HPSE, HMOX1, DSEL, INSIG1, ACOT13, ELOVL6, NQO1, AKR1C1, ALDH6A1, PDPR, LPCAT2, PNPLA3, ALDH3B1, CHST1, AADAC, CIAO1, TXNRD1, G0S2, SLC27A5, CYP1B1, GCLC, ALDOC, GLUD1, ABHD4, HK2, ATP5G1, ABCA1, AZIN2, GCLM, ALDH3A1, PPP1R3C, LIPT1, PDK1, PTGR1, MAOA, ACACA, EPHX2, MPC1, TKT, CYP4F11, ABHD14B, ITPR2, PSMB9, ABCG2, PL…
GO:0022617~extracellular matrix disassembly	11	0.00075048	CTSL, LAMB3, LAMA3, FBN1, COL12A1, COL6A1, CTSD, CTSB, MMP2, SPP1, FN1
GO:0044597~daunorubicin metabolic process	4	0.000750737	AKR1C3, AKR1C2, AKR1C4, AKR1C1
GO:0044598~doxorubicin metabolic process	4	0.000750737	AKR1C3, AKR1C2, AKR1C4, AKR1C1
GO:0051897~positive regulation of protein kinase B signaling	9	0.000975503	AKR1C3, PTPRJ, AKR1C2, IL6, HPSE, PINK1, THBS1, INSR, SRC
KEGG Pathway
Term	Count	PValue	Genes
hsa04931:Insulin resistance	10	0.00349473	TNFRSF1A, IRS2, IL6, PPP1R3C, GFPT2, CREB3L2, TBC1D4, FOXO1, INSR, SLC27A5
hsa04512:ECM-receptor interaction	8	0.0116034	LAMB3, LAMA3, COL6A1, ITGA4, ITGB3, THBS1, SPP1, FN1
hsa04919:Thyroid hormone signaling pathway	9	0.015635	NOTCH3, HIF1A, MED30, THRB, TBC1D4, FOXO1, RHEB, ITGB3, SRC
hsa04022:cGMP-PKG signaling pathway	11	0.0168746	ATP2B1, PPIF, AGTR1, SLC8A1, IRS2, ADRB2, PDE5A, CREB3L2, GUCY1B3, INSR, ITPR2
hsa00980:Metabolism of xenobiotics by cytochrome P450	6	0.0181104	AKR1C2, AKR1C4, CYP1B1, AKR1C1, ALDH3B1, ALDH3A1
hsa04151:PI3K-Akt signaling pathway	18	0.018681	IL6, RBL2, OSMR, KITLG, ITGA4, ITGB3, DDIT4, VEGFC, LAMB3, LAMA3, CREB3L2, RHEB, COL6A1, JAK2, THBS1, INSR, SPP1, FN1
hsa05205:Proteoglycans in cancer	12	0.0253304	CTSL, HIF1A, WNT5B, HPSE, PTCH1, ITGB3, THBS1, MMP2, FZD7, SRC, FN1, ITPR2
hsa04924:Renin secretion	6	0.0348448	AGTR1, PTGER2, ADRB2, GUCY1B3, CTSB, ITPR2
hsa04610:Complement and coagulation cascades	6	0.0459145	CD55, CFH, F8, TFPI, C1R, C1S
hsa04913:Ovarian steroidogenesis	5	0.0497814	AKR1C3, PLA2G4A, CYP1B1, INSR, BMP6
