# Supplementary material for: NRF2-regulated metabolic gene signature as a prognostic biomarker in non-small cell lung cancer
Source: Oncotarget. 2017 Jul 18;8(41):69847–62. doi: 10.18632/oncotarget.19349 (PMC5642521; doi:10.18632/oncotarget.19349)
Supplement: Supplementary file 6 [file oncotarget-08-69847-s006.xls]

## Sheet: Sheet 1
List of down regulated genes in both KEAP1 overexpression and NRF2 KD A549 cells (FC>1.5)
Gene name	Gene symbol
AADAC	arylacetamide deacetylase
ABCA1	ATP binding cassette subfamily A member 1
ABCC2	ATP binding cassette subfamily C member 2
ABCG2	ATP binding cassette subfamily G member 2
ABHD14B	abhydrolase domain containing 14B
ABI2	abl-interactor 2
ACOT13	acyl-CoA thioesterase 13
ADGRG1	adhesion G protein-coupled receptor G1
ADRB2	adrenoceptor beta 2
AKR1C1	aldo-keto reductase family 1, member C1
ALDH3A1	aldehyde dehydrogenase 3 family member A1
ALDH3B1	aldehyde dehydrogenase 3 family member B1
ALDH6A1	aldehyde dehydrogenase 6 family member A1
ALDOC	aldolase, fructose-bisphosphate C
ALPK1	alpha kinase 1
ALX1	ALX homeobox 1
ANKRD10	ankyrin repeat domain 10
ANKRD29	ankyrin repeat domain 29
ANXA10	annexin A10
AOX1	aldehyde oxidase 1
AR	androgen receptor
ARHGAP11A	Rho GTPase activating protein 11A
ARHGEF26	Rho guanine nucleotide exchange factor 26
BCL6	B-cell CLL/lymphoma 6
BHLHE41	basic helix-loop-helix family member e41
BMP6	bone morphogenetic protein 6
BTBD11	BTB domain containing 11
C10ORF90	chromosome 10 open reading frame 90
C11ORF86	chromosome 11 open reading frame 86
C1R	complement component 1, r subcomponent
C4ORF47	chromosome 4 open reading frame 47
C7ORF55-LUC7L2	C7orf55-LUC7L2 readthrough
CABYR	calcium binding tyrosine phosphorylation regulated
CARD16	caspase recruitment domain family member 16
CASP1	caspase 1
CASP8	caspase 8
CCL26	C-C motif chemokine ligand 26
CCNYL1	cyclin Y like 1
CD55	CD55 molecule
CD68	CD68 molecule
CDK5RAP2	CDK5 regulatory subunit associated protein 2
CHD2	chromodomain helicase DNA binding protein 2
CKAP2	cytoskeleton associated protein 2
CLDN11	claudin 11
CLDND2	claudin domain containing 2
CNKSR3	CNKSR family member 3
CRLF2	cytokine receptor-like factor 2
CTSC	cathepsin C
CYP4F11	cytochrome P450 family 4 subfamily F member 11
CYP4F3	cytochrome P450 family 4 subfamily F member 3
DAW1	dynein assembly factor with WD repeats 1
DMXL1	Dmx like 1
DOCK11	dedicator of cytokinesis 11
DSEL	dermatan sulfate epimerase-like
DSTYK	dual serine/threonine and tyrosine protein kinase
DUSP5	dual specificity phosphatase 5
EBF1	early B-cell factor 1
EFHD2	EF-hand domain family member D2
EID3	EP300 interacting inhibitor of differentiation 3
EMP1	epithelial membrane protein 1
F2RL2	coagulation factor II thrombin receptor like 2
F8	coagulation factor VIII
FAM102B	family with sequence similarity 102 member B
FAM129A	family with sequence similarity 129 member A
FAM162A	family with sequence similarity 162 member A
FAM216A	family with sequence similarity 216 member A
FAM24B	family with sequence similarity 24 member B
FAM46A	family with sequence similarity 46 member A
FAM69A	family with sequence similarity 69 member A
FAM72C	family with sequence similarity 72 member C
FBXO32	F-box protein 32
FHL1	four and a half LIM domains 1
FOPNL	FGFR1OP N-terminal like
FUBP1	far upstream element binding protein 1
FZD7	frizzled class receptor 7
GABRE	gamma-aminobutyric acid type A receptor epsilon subunit
GATS	GATS, stromal antigen 3 opposite strand
GBE1	glucan , branching enzyme 1
GCLC	glutamate-cysteine ligase catalytic subunit
GIT2	G protein-coupled receptor kinase interacting ArfGAP 2
GK	glycerol kinase
GPAT3	glycerol-3-phosphate acyltransferase 3
GPRC5A	G protein-coupled receptor class C group 5 member A
GREB1	growth regulation by estrogen in breast cancer 1
GTF3C3	general transcription factor IIIC subunit 3
GUCY1B3	guanylate cyclase 1, soluble, beta 3
HHIPL2	HHIP like 2
HK2	hexokinase 2
HMGA1	high mobility group AT-hook 1
HMOX1	heme oxygenase 1
HPSE	heparanase
HSPD1	heat shock protein family D member 1
HSPE1	heat shock protein family E member 1
HSPE1-MOB4	HSPE1-MOB4 readthrough
ID2	inhibitor of DNA binding 2, dominant negative helix-loop-helix protein
IMMP2L	inner mitochondrial membrane peptidase subunit 2
INSIG1	insulin induced gene 1
IRS2	insulin receptor substrate 2
ITGA4	integrin subunit alpha 4
ITGB3	integrin subunit beta 3
JAK2	Janus kinase 2
KIAA1324	KIAA1324
KIF5C	kinesin family member 5C
KITLG	KIT ligand
KRT8	keratin 8, type II
KYNU	kynureninase
LACE1	lactation elevated 1
LAMA3	laminin subunit alpha 3
LAYN	layilin
LIFR	leukemia inhibitory factor receptor alpha
LIMCH1	LIM and calponin homology domains 1
LIN7B	lin-7 homolog B, crumbs cell polarity complex component
LOC399815	chromosome 10 open reading frame 88 pseudogene
LRP8	LDL receptor related protein 8
LXN	latexin
LYRM9	LYR motif containing 9
MAOA	monoamine oxidase A
MEGF6	multiple EGF like domains 6
MILR1	mast cell immunoglobulin-like receptor 1
MPI	mannose phosphate isomerase
MTHFD2L	methylenetetrahydrofolate dehydrogenase 2-like
MXI1	MAX interactor 1, dimerization protein
NAMPT	nicotinamide phosphoribosyltransferase
NATD1	N-acetyltransferase domain containing 1
NDRG1	N-myc downstream regulated 1
NEIL3	nei like DNA glycosylase 3
NEK6	NIMA related kinase 6
NFASC	neurofascin
NFE2L2	nuclear factor, erythroid 2 like 2
NID2	nidogen 2
NOTCH3	notch 3
NPC1	Niemann-Pick disease, type C1
NQO2	NADH dehydrogenase, quinone 2
NR0B1	nuclear receptor subfamily 0 group B member 1
NRCAM	neuronal cell adhesion molecule
OLFM1	olfactomedin 1
OSMR	oncostatin M receptor
PCYOX1L	prenylcysteine oxidase 1 like
PDE5A	phosphodiesterase 5A
PDK1	pyruvate dehydrogenase kinase 1
PDZK1IP1	PDZK1 interacting protein 1
PGD	phosphogluconate dehydrogenase
PHF3	PHD finger protein 3
PIGP	phosphatidylinositol glycan anchor biosynthesis class P
PIR	pirin
PLK2	polo like kinase 2
PLSCR1	phospholipid scramblase 1
PNPLA3	patatin like phospholipase domain containing 3
PPP1R3C	protein phosphatase 1 regulatory subunit 3C
PREX1	phosphatidylinositol-3,4,5-trisphosphate-dependent Rac exchange factor 1
PRKCH	protein kinase C eta
PRR16	proline rich 16
PSCA	prostate stem cell antigen
PSMG4	proteasome assembly chaperone 4
PTCH1	patched 1
PTGER2	prostaglandin E receptor 2
PTGES	prostaglandin E synthase
PTGFR	prostaglandin F receptor
PTGR1	prostaglandin reductase 1
PTPRJ	protein tyrosine phosphatase, receptor type J
RAD52	RAD52 homolog, DNA repair protein
RARB	retinoic acid receptor beta
RASL11A	RAS like family 11 member A
RDM1	RAD52 motif containing 1
RGMB	repulsive guidance molecule family member b
RIMKLA	ribosomal modification protein rimK-like family member A
RMI2	RecQ mediated genome instability 2
RND3	Rho family GTPase 3
RUNX3	runt related transcription factor 3
S100A3	S100 calcium binding protein A3
S100A4	S100 calcium binding protein A4
SDPR	serum deprivation response
SEL1L3	SEL1L family member 3
SELM	selenoprotein M
SH3BGR	SH3 domain binding glutamate rich protein
SH3GL3	SH3-domain GRB2-like 3
SHISA9	shisa family member 9
SIPA1L2	signal-induced proliferation-associated 1 like 2
SIX1	SIX homeobox 1
SLC12A8	solute carrier family 12, member 8
SLC27A5	solute carrier family 27 member 5
SLC2A12	solute carrier family 2 member 12
SLC48A1	solute carrier family 48 member 1
SLC6A15	solute carrier family 6 member 15
SLCO2B1	solute carrier organic anion transporter family member 2B1
SLFN5	schlafen family member 5
SLX1A-SULT1A3	SLX1A-SULT1A3 readthrough
SOX7	SRY-box 7
SPAG4	sperm associated antigen 4
SPATS2L	spermatogenesis associated, serine rich 2 like
SQSTM1	sequestosome 1
SRGN	serglycin
ST6GALNAC3	ST6 -N-acetylgalactosaminide alpha-2,6-sialyltransferase 3
STXBP6	syntaxin binding protein 6
TBC1D8	TBC1 domain family member 8
TFPI	tissue factor pathway inhibitor
THNSL1	threonine synthase like 1
THRB	thyroid hormone receptor, beta
TMEM158	transmembrane protein 158
TMEM231	transmembrane protein 231
TMEM45A	transmembrane protein 45A
TMOD1	tropomodulin 1
TNFSF13B	tumor necrosis factor superfamily member 13b
TOB1	transducer of ERBB2, 1
TOX2	TOX high mobility group box family member 2
TPPP3	tubulin polymerization-promoting protein family member 3
TSPAN7	tetraspanin 7
TXNRD1	thioredoxin reductase 1
VEGFC	vascular endothelial growth factor C
VWA5A	von Willebrand factor A domain containing 5A
WBSCR27	Williams Beuren syndrome chromosome region 27
ZMYND8	zinc finger MYND-type containing 8
ZNF436-AS1	ZNF436 antisense RNA 1
ZNF789	zinc finger protein 789
