# Supplementary material for: NRF2-regulated metabolic gene signature as a prognostic biomarker in non-small cell lung cancer
Source: Oncotarget. 2017 Jul 18;8(41):69847–62. doi: 10.18632/oncotarget.19349 (PMC5642521; doi:10.18632/oncotarget.19349)
Supplement: Supplementary file 7 [file oncotarget-08-69847-s007.xls]

## Sheet: Sheet1
List of genes identified in GO_BP term- “small molecule metabolic process”
Gene name	Gene symbol
AADAC	arylacetamide deacetylase
ABCA1	ATP binding cassette subfamily A member 1
ABCG2	ATP binding cassette subfamily G member 2
ABHD14B	abhydrolase domain containing 14B
ACOT13	acyl-CoA thioesterase 13
AKR1C1	aldo-keto reductase family 1, member C1
ALDH3A1	aldehyde dehydrogenase 3 family member A1
ALDH3B1	aldehyde dehydrogenase 3 family member B1
ALDH6A1	aldehyde dehydrogenase 6 family member A1
ALDOC	aldolase, fructose-bisphosphate C
AOX1	aldehyde oxidase 1
CYP4F11	cytochrome P450 family 4 subfamily F member 11
CYP4F3	cytochrome P450 family 4 subfamily F member 3
DSEL	dermatan sulfate epimerase-like
GBE1	glucan , branching enzyme 1
GCLC	glutamate-cysteine ligase catalytic subunit
GK	glycerol kinase
GPAT3	glycerol-3-phosphate acyltransferase 3
HK2	hexokinase 2
HMOX1	heme oxygenase 1
HPSE	heparanase
INSIG1	insulin induced gene 1
KYNU	kynureninase
LRP8	LDL receptor related protein 8
MAOA	monoamine oxidase A
NAMPT	nicotinamide phosphoribosyltransferase
PDK1	pyruvate dehydrogenase kinase 1
PGD	phosphogluconate dehydrogenase
PNPLA3	patatin like phospholipase domain containing 3
PPP1R3C	protein phosphatase 1 regulatory subunit 3C
PTGES	prostaglandin E synthase
PTGR1	prostaglandin reductase 1
SLC27A5	solute carrier family 27 member 5
TXNRD1	thioredoxin reductase 1
