# Supplementary material for: NRF2-regulated metabolic gene signature as a prognostic biomarker in non-small cell lung cancer
Source: Oncotarget. 2017 Jul 18;8(41):69847–62. doi: 10.18632/oncotarget.19349 (PMC5642521; doi:10.18632/oncotarget.19349)
Supplement: Supplementary file 8 [file oncotarget-08-69847-s008.xls]

## Sheet: Sheet1
List of NRF2-ARE/ARE like sequences in genes involved in metabolism
Gene symbol	Pattern	Strand	Start	End	ARE/ARE like sequence
ABCA1_1	RTGASNNNGCR	R	-4636	-4626	GTGACACTGCA
	RTGASNNNGCR	R	-1902	-1892	GTGACAGAGCA
	RTGASNNNGCR	R	-1311	-1301	ATGAGGTGGCA
ABCG2_1	RTGASNNNGCR	D	-1973	-1963	GTGACAGAGCG
	RTGAYNNNGCR	D	-4457	-4447	GTGATCATGCA
	RTGAYNNNGCR	D	-2431	-2421	ATGATCCAGCA
ABCG2_2	RTGAYNNNGCR	D	-381	-371	GTGACTGGGCA
	RTGAYNNNGCR	R	-628	-618	GTGATTGCGCA
ABCG2_3	RTGAYNNNGCR	R	-2662	-2652	ATGATTGGGCA
ABHD14B_2	RTGASNNNGCR	D	-4891	-4881	GTGACAGAGCG
	RTGASNNNGCR	D	-3998	-3988	GTGACAGAGCG
	RTGASNNNGCR	D	-557	-547	ATGAGCGGGCG
ACOT13_1	RTGASNNNGCR	R	-29	-19	GTGACGAAGCG
AKR1C1_1	RTGASNNNGCR	D	-3703	-3693	GTGACAGAGCA
	RTGASNNNGCR	R	-1837	-1827	ATGACAAGGCA
	RTGAYNNNGCR	D	-4838	-4828	ATGATTTTGCA
ALDH3A1_1	RTGASNNNGCR	R	-4236	-4226	GTGACCAAGCA
ALDH3B1_1	RTGASNNNGCR	D	-2567	-2557	ATGAGGCTGCA
	RTGASNNNGCR	R	-2254	-2244	GTGACTGTGCA
ALDH3B1_2	RTGASNNNGCR	D	-4324	-4314	ATGAGGCTGCA
	RTGASNNNGCR	R	-4011	-4001	GTGACTGTGCA
	RTGASNNNGCR	R	-685	-675	ATGAGAAAGCA
ALDH6A1_1	RTGASNNNGCR	R	-2224	-2214	GTGACAAAGCG
ALDOC_1	RTGASNNNGCR	R	-209	-199	ATGACCTTGCG
	RTGAYNNNGCR	D	-1836	-1826	GTGATACAGCA
CYP4F11_1	RTGASNNNGCR	R	-2576	-2566	ATGAGCAGGCA
	RTGASNNNGCR	R	-157	-147	GTGACACAGCA
	RTGAYNNNGCR	D	-354	-344	ATGATCTGGCA
CYP4F3_1	RTGASNNNGCR	D	-4314	-4304	GTGACAGGGCA
	RTGASNNNGCR	D	-3911	-3901	GTGACAGAGCA
	RTGASNNNGCR	D	-1927	-1917	GTGAGTAGGCA
	RTGASNNNGCR	R	-177	-167	GTGACACAGCA
CYP4F3_2	RTGASNNNGCR	D	-4729	-4719	GTGACAGGGCA
	RTGASNNNGCR	D	-4326	-4316	GTGACAGAGCA
	RTGASNNNGCR	D	-2342	-2332	GTGAGTAGGCA
	RTGASNNNGCR	R	-592	-582	GTGACACAGCA
DSEL_1	RTGASNNNGCR	R	-40	-30	GTGAGACGGCG
GBE1_1	RTGASNNNGCR	D	-495	-485	GTGACCTGGCA
	RTGASNNNGCR	D	-123	-113	GTGAGTGGGCG
	RTGASNNNGCR	R	-3156	-3146	GTGACATGGCA
	RTGAYNNNGCR	D	-3791	-3781	GTGATGTAGCA
	RTGAYNNNGCR	R	-756	-746	GTGATAAGGCA
GBE1_2	RTGASNNNGCR	R	-4665	-4655	ATGACATAGCA
	RTGAYNNNGCR	R	-4969	-4959	GTGATAGAGCA
GCLC_1	RTGASNNNGCR	R	-3236	-3226	GTGACTCAGCG
	RTGASNNNGCR	R	-3191	-3181	GTGACTGCGCG
HMOX1_1	RTGASNNNGCR	D	-522	-512	GTGAGGAGGCA
	RTGASNNNGCR	R	-4005	-3995	ATGACGCAGCA
	RTGASNNNGCR	R	-3941	-3931	GTGACTCAGCA
	RTGASNNNGCR	R	-2822	-2812	ATGAGTTTGCG
HPSE_1	RTGASNNNGCR	D	-2036	-2026	ATGACTGGGCA
HPSE_2	RTGASNNNGCR	D	-2370	-2360	ATGACTGGGCA
	RTGASNNNGCR	D	-63	-53	GTGAGGAGGCG
INSIG1_1	RTGASNNNGCR	D	-3633	-3623	GTGACCCAGCA
	RTGASNNNGCR	R	-4737	-4727	GTGACTCTGCA
KYNU_1	RTGASNNNGCR	D	-3610	-3600	ATGAGAGTGCA
	RTGAYNNNGCR	D	-2845	-2835	ATGATCCAGCA
	RTGAYNNNGCR	D	-1713	-1703	GTGATGGAGCG
LRP8_1	RTGASNNNGCR	D	-577	-567	ATGAGCGTGCA
	RTGAYNNNGCR	R	-1648	-1638	GTGATCAGGCA
LRP8_2	RTGASNNNGCR	D	-1248	-1238	ATGAGCGTGCA
	RTGAYNNNGCR	R	-2319	-2309	GTGATCAGGCA
NAMPT_1	RTGAYNNNGCR	D	-4004	-3994	GTGATAGAGCG
	RTGAYNNNGCR	R	-3336	-3326	ATGATAGAGCA
PDK1_1	RTGASNNNGCR	R	-2279	-2269	GTGACAGAGCG
PDK1_2	RTGASNNNGCR	R	-2907	-2897	GTGACAGAGCG
PNPLA3_1	RTGASNNNGCR	R	-101	-91	ATGAGCGGGCA
	RTGASNNNGCR	R	-81	-71	ATGAGCCGGCG
	RTGAYNNNGCR	D	-1834	-1824	GTGATGAGGCA
PPP1R3C_1	RTGASNNNGCR	D	-3139	-3129	ATGAGTTGGCA
PTGES_1	RTGASNNNGCR	R	-1399	-1389	GTGACAGAGCA
	RTGAYNNNGCR	D	-1873	-1863	GTGATAGAGCA
PTGR1_1	RTGASNNNGCR	D	-794	-784	GTGACAGAGCA
	RTGASNNNGCR	R	-3428	-3418	GTGAGGAAGCA
PTGR1_2	RTGASNNNGCR	D	-1207	-1197	GTGACAGAGCA
	RTGASNNNGCR	R	-3841	-3831	GTGAGGAAGCA
SLC27A5_1	RTGASNNNGCR	R	-2710	-2700	GTGACAGGGCA
	RTGASNNNGCR	R	-2225	-2215	GTGAGTGCGCA
TXNRD1_1	RTGASNNNGCR	D	-1476	-1466	GTGACTGTGCA
TXNRD1_2	RTGASNNNGCR	D	-428	-418	ATGAGAGAGCA
	RTGASNNNGCR	R	-3983	-3973	ATGACAGAGCA
TXNRD1_3	RTGASNNNGCR	D	-743	-733	ATGAGAGAGCA
	RTGASNNNGCR	D	-189	-179	ATGAGCAGGCA
	RTGASNNNGCR	R	-4298	-4288	ATGACAGAGCA
	RTGASNNNGCR	R	-93	-83	ATGACAAAGCA
R = Reverse orientation
D= Direct orientation
The numericals after underscore [ _ ] represents different transcript variants of the same gene
