# Supplementary material for: NRF2-regulated metabolic gene signature as a prognostic biomarker in non-small cell lung cancer
Source: Oncotarget. 2017 Jul 18;8(41):69847–62. doi: 10.18632/oncotarget.19349 (PMC5642521; doi:10.18632/oncotarget.19349)
Supplement: Supplementary file 9 [file oncotarget-08-69847-s009.xls]

## Sheet: Sheet1
List of human qRT PCR primers used for validation
mRNA	Function	Sequence
ABHD14B	Forward	5′-TCACTGAGTGGCATGTACTCC-3′
	Reverse	5′-GTTGGCAGCATTGATTTTGTCA-3′
ACOT13	Forward	5′-GGGAGGTGATAAAGGCCATGA-3′
	Reverse	5′-TGCCTATTGCATTGGTATGCTC-3′
AKR1C1	Forward	5′-CGAGAAGAACCATGGGTGGA-3′
	Reverse	5′-GGCACAAAGGACTGGGTCC-3′
ALDH3B1	Forward	5′-GCCCTGGAACTATCCGCTG-3′
	Reverse	5′-CGTTCTTGCTAATCTCCGATGG-3′
GCLC	Forward	5′-TCTCTAATAAAGAGATGAGCAACATGC-3′
	Reverse	5′-TTGACGATAGATAAAGAGATCTACGAA-3′
KYNU	Forward	5′-GTCACAACTACAACTTCACGGA-3′
	Reverse	5′-CCCCACTGAACAGGATCACTG-3′
LRP8	Forward	5′-CTGTGGCGACATTGATGAGTG-3′
	Reverse	5′-TCTTGGTCAGTAGGTCCATCTC-3′
NAMPT	Forward	5′-CGGCAGAAGCCGAGTTCAA-3′
	Reverse	5′-GCTTGTGTTGGGTGGATATTGTT-3′
PTGES	Forward	5′-TCCTAACCCTTTTGTCGCCTG-3′
	Reverse	5′-CGCTTCCCAGAGGATCTGC-3′
PTGR1	Forward	5′-AGCACTTTGTTGGCTATCCTAC-3′
	Reverse	5′-CCCCATCATTGTATCACCTTCC-3′
SLC27A5	Forward	5′-GCTTCGGTCCTATTCGGATCT-3′
	Reverse	5′-CAGCGCCCCACATAGTTGA-3′
TXNRD1	Forward	5′-ATATGGCAAGAAGGTGATGGTCC-3′
	Reverse	5′-GGGCTTGTCCTAACAAAGCTG-3′
R = Reverse orientation
D= Direct orientation
The numericals after underscore [ _ ] represents different transcript variants of the same gene
